# Supplementary material for: Artificial Selection Finds New Hypotheses for the Mechanism of Wolbachia-Mediated Dengue Blocking in Mosquitoes
Source: Front Microbiol. 2020 Jul 7;11:1456. doi: 10.3389/fmicb.2020.01456 (PMC7358395; doi:10.3389/fmicb.2020.01456)
Supplement: Supplementary file 1 [file Data_Sheet_1.zip]

Archive with 3 entries (3 files):
- Data Sheet 1.XLSX
- Data Sheet 2.XLSX
- Table S1.docx
