# Supplementary material for: Artificial Selection Finds New Hypotheses for the Mechanism of Wolbachia-Mediated Dengue Blocking in Mosquitoes
Source: Front Microbiol. 2020 Jul 7;11:1456. doi: 10.3389/fmicb.2020.01456 (PMC7358395; doi:10.3389/fmicb.2020.01456)
Supplement: Supplementary file 1 [file Data_Sheet_1.zip › Data Sheet 1.XLSX]

## Sheet: Sheet1
Supplementary File 1: A summary of single nucleotide polymorphisms (SNPs) in genes that are significantly differentiated in the A. aegypti genome between the high and low blocking populations.
Gene IDs are given along with: the total number of significant SNPs within that gene; the smallest and largest P-values for SNPs in that gene; and the gene name, functional categories, molecular function, biological process and cellular component as listed in OrthoDB where available. Significance was tested for using pairwise generalised linear models that were applied to replicate level major an…
Gene	Number of significant SNPs	Smallest significant P value	Largest significant P value	Gene name	Functional categories	Molecular function	Biological process	Cellular component
AAEL023845	90	5.35e-115	3.56e-40	Cadherin-23	Q: Secondary metabolites biosynthesis, transport and catabolism U: Intracellular trafficking, secretion, and vesicular transport	77 genes with GO:0005509: calcium ion binding	75 genes with GO:0007156: homophilic cell adhesion via plasma membrane adhesion molecules	137 genes with GO:0016020: membrane 61 genes with GO:0016021: integral component of membrane
AAEL004389	12	3.7e-97	4.94e-42	Alpha-mannosidase	G: Carbohydrate transport and metabolism J: Translation, ribosomal structure and biogenesis	382 genes with GO:0004559: alpha-mannosidase activity 335 genes with GO:0003824: catalytic activity 324 genes with GO:0016787: hydrolase activity 292 genes with GO:0016798: hydrolase activity, acting on glycosyl bonds 291 genes with GO:0046872: metal ion binding	383 genes with GO:0006013: mannose metabolic process	221 genes with GO:0016021: integral component of membrane 221 genes with GO:0016020: membrane
AAEL018695	12	9.94e-87	2.04e-40		O: Posttranslational modification, protein turnover, chaperones D: Cell cycle control, cell division, chromosome partitioning X: Mobilome: prophages, transposons	209 genes with GO:0003682: chromatin binding 200 genes with GO:0043565: sequence-specific DNA binding 200 genes with GO:0008270: zinc ion binding		562 genes with GO:0005634: nucleus 125 genes with GO:0016581: NuRD complex
AAEL014511	1	4.31e-75	4.31e-75	Zinc finger, AN1-type	O: Posttranslational modification, protein turnover, chaperones H: Coenzyme transport and metabolism I: Lipid transport and metabolism	1236 genes with GO:0008270: zinc ion binding 1185 genes with GO:0046872: metal ion binding
AAEL006196	2	8.95e-75	3.36e-51	Strictosidine synthase	G: Carbohydrate transport and metabolism T: Signal transduction mechanisms K: Transcription	871 genes with GO:0016844: strictosidine synthase activity
AAEL023759	5	5.86e-74	9.65e-51			1 gene with GO:0003676: nucleic acid binding
AAEL008334	19	3.05e-73	4.25e-41	afadin isoform X1	O: Posttranslational modification, protein turnover, chaperones T: Signal transduction mechanisms K: Transcription V: Defense mechanisms			cell-cell junction
AAEL002769	6	1.07e-69	4.59e-40	Homeo-prospero domain
AAEL014528	3	4.71e-66	3.1e-47	SNW domain-containing protein 1	G: Carbohydrate transport and metabolism T: Signal transduction mechanisms E: Amino acid transport and metabolism			1008 genes with GO:0005681: spliceosomal complex
AAEL010881	1	1.16574e-61	1.16574e-61	netrin receptor UNC5D	M: Cell wall/membrane/envelope biogenesis X: Mobilome: prophages, transposons	334 genes with GO:0005042: netrin receptor activity	319 genes with GO:0038007: netrin-activated signaling pathway	549 genes with GO:0016021: integral component of membrane 238 genes with GO:0016020: membrane
AAEL025611	1	8.14e-59	8.14e-59					1 gene with GO:0016021: integral component of membrane 1 gene with GO:0016020: membrane
AAEL019447	1	1.59e-58	1.59e-58	intron-binding protein aquarius	O: Posttranslational modification, protein turnover, chaperones T: Signal transduction mechanisms M: Cell wall/membrane/envelope biogenesis		399 genes with GO:0006397: mRNA processing	823 genes with GO:0005634: nucleus 631 genes with GO:0005681: spliceosomal complex
AAEL019927	1	1.59e-58	1.59e-58	probable G-protein coupled receptor Mth-like 5	18 genes with GO:0007166: cell surface receptor signaling pathway		43 genes with GO:0016021: integral component of membrane 25 genes with GO:0016020: membrane
AAEL019422	2	7.13e-57	7.1e-48	Histone deacetylase	Q: Secondary metabolites biosynthesis, transport and catabolism T: Signal transduction mechanisms J: Translation, ribosomal structure and biogenesis	2383 genes with GO:0004407: histone deacetylase activity 1561 genes with GO:0016787: hydrolase activity 1364 genes with GO:0032041: NAD-dependent histone deacetylase activity (H3-K14 specific)	1638 genes with GO:0016575: histone deacetylation 1583 genes with GO:0070932: histone H3 deacetylation	3143 genes with GO:0005634: nucleus
AAEL022656	4	1.53e-56	3.93e-50		G: Carbohydrate transport and metabolism E: Amino acid transport and metabolism			3 genes with GO:0016021: integral component of membrane 3 genes with GO:0016020: membrane
AAEL004396	17	6.34e-56	3.86e-40	Dopamine receptor D3	T: Signal transduction mechanisms M: Cell wall/membrane/envelope biogenesis K: Transcription	177 genes with GO:0004952: dopamine neurotransmitter receptor activity	250 genes with GO:0007195: adenylate cyclase-inhibiting dopamine receptor signaling pathway 100 genes with GO:0048148: behavioral response to cocaine 86 genes with GO:0007626: locomotory behavior 83 genes with GO:0042220: response to cocaine 78 genes with GO:0060158: phospholipase C-activating dopamine receptor signaling pathway	416 genes with GO:0016021: integral component of membrane 266 genes with GO:0016020: membrane 143 genes with GO:0005887: integral component of plasma membrane
AAEL022231	17	6.34e-56	3.86e-40
AAEL005813	3	2.2e-55	4.97e-41	negative elongation factor A				17 genes with GO:0032021: NELF complex
AAEL004233	5	7.3e-54	1.73e-41	igLON family member 5	X: Mobilome: prophages, transposons G: Carbohydrate transport and metabolism M: Cell wall/membrane/envelope biogenesis			171 genes with GO:0016020: membrane 151 genes with GO:0016021: integral component of membrane
AAEL027527	3	1.2e-53	4.65e-41	tRNA-specific adenosine deaminase 1	K: Transcription M: Cell wall/membrane/envelope biogenesis	1026 genes with GO:0004000: adenosine deaminase activity
AAEL013026	4	3.76e-52	3.27e-41	Guanylate cyclase 1 soluble subunit alpha 1	T: Signal transduction mechanisms K: Transcription P: Inorganic ion transport and metabolism	839 genes with GO:0004383: guanylate cyclase activity 785 genes with GO:0016849: phosphorus-oxygen lyase activity 521 genes with GO:0020037: heme binding 519 genes with GO:0016829: lyase activity 516 genes with GO:0000166: nucleotide binding	790 genes with GO:0006182: cGMP biosynthetic process 789 genes with GO:0009190: cyclic nucleotide biosynthetic process	610 genes with GO:0005622: intracellular
AAEL019752	2	4.98e-52	1.29e-41	neurexin 3 isoform X1	G: Carbohydrate transport and metabolism M: Cell wall/membrane/envelope biogenesis T: Signal transduction mechanisms			1003 genes with GO:0016021: integral component of membrane 502 genes with GO:0016020: membrane
AAEL002169	7	5.35e-52	1.17e-43
AAEL009466	5	1.2e-51	7.06e-44	Protein kinase C	I: Lipid transport and metabolism G: Carbohydrate transport and metabolism T: Signal transduction mechanisms	1756 genes with GO:0005524: ATP binding 903 genes with GO:0016301: kinase activity 872 genes with GO:0016740: transferase activity 870 genes with GO:0046872: metal ion binding 868 genes with GO:0000166: nucleotide binding	1171 genes with GO:0006468: protein phosphorylation 903 genes with GO:0016310: phosphorylation	647 genes with GO:0005622: intracellular 529 genes with GO:0005737: cytoplasm
AAEL019638	1	8.22282e-51	8.22282e-51	Dipeptidylpeptidase IV, N-terminal domain	G: Carbohydrate transport and metabolism E: Amino acid transport and metabolism T: Signal transduction mechanisms	1327 genes with GO:0008236: serine-type peptidase activity	1371 genes with GO:0006508: proteolysis	907 genes with GO:0016020: membrane 896 genes with GO:0016021: integral component of membrane
AAEL024508	2	2.79e-50	4.27e-44	transcription elongation factor B polypeptide 3	J: Translation, ribosomal structure and biogenesis T: Signal transduction mechanisms A: RNA processing and modification			814 genes with GO:0005634: nucleus 507 genes with GO:0070449: elongin complex
AAEL002173	4	4.63e-50	1.67e-46	TRAF3-interacting protein 1		225 genes with GO:0008017: microtubule binding
AAEL004700	1	9.68e-50	9.68e-50	cyclin-dependent kinase-like 1	J: Translation, ribosomal structure and biogenesis T: Signal transduction mechanisms O: Posttranslational modification, protein turnover, chaperones	670 genes with GO:0005524: ATP binding 248 genes with GO:0016301: kinase activity 210 genes with GO:0000166: nucleotide binding	514 genes with GO:0006468: protein phosphorylation 235 genes with GO:0016310: phosphorylation
AAEL010513	3	2.82e-49	4.4e-41	Helt bHLH transcription factor		92 genes with GO:0046983: protein dimerization activity		281 genes with GO:0005634: nucleus
AAEL014044	2	6.68e-49	3.35e-47	protein Skeletor, isoforms B/C	M: Cell wall/membrane/envelope biogenesis U: Intracellular trafficking, secretion, and vesicular transport			42 genes with GO:0016020: membrane 42 genes with GO:0016021: integral component of membrane
AAEL002876	1	1.58e-48	1.58e-48	CUB domain	T: Signal transduction mechanisms O: Posttranslational modification, protein turnover, chaperones D: Cell cycle control, cell division, chromosome partitioning Z: Cytoskeleton			47 genes with GO:0016020: membrane 42 genes with GO:0016021: integral component of membrane
AAEL022176	1	1.58e-48	1.58e-48
AAEL024283	1	2.13e-48	2.13e-48	BTB/POZ domain	T: Signal transduction mechanisms K: Transcription L: Replication, recombination and repair	373 genes with GO:0003676: nucleic acid binding		494 genes with GO:0005634: nucleus
AAEL002571	2	4.78e-48	3.7e-44	band 4.1-like protein 4A	O: Posttranslational modification, protein turnover, chaperones K: Transcription T: Signal transduction mechanisms	191 genes with GO:0008092: cytoskeletal protein binding		303 genes with GO:0005856: cytoskeleton
AAEL024147	1	1e-47	1e-47	ELO family	K: Transcription T: Signal transduction mechanisms O: Posttranslational modification, protein turnover, chaperones	2911 genes with GO:0016740: transferase activity 2909 genes with GO:0102756: very-long-chain 3-ketoacyl-CoA synthase activity 2909 genes with GO:0102338: 3-oxo-lignoceronyl-CoA synthase activity 2909 genes with GO:0102337: 3-oxo-cerotoyl-CoA synthase activity 2909 genes with GO:0102336: 3-oxo-arachidoyl-CoA synthase activity	2911 genes with GO:0006629: lipid metabolic process 2906 genes with GO:0006631: fatty acid metabolic process	6688 genes with GO:0016021: integral component of membrane 3118 genes with GO:0016020: membrane
AAEL021067	4	1.02e-47	7.05e-42	Immunoglobulin-like domain	O: Posttranslational modification, protein turnover, chaperones M: Cell wall/membrane/envelope biogenesis K: Transcription		heterophilic cell-cell adhesion via plasma membrane cell adhesion molecules
AAEL010721	2	2.99e-47	2.55e-41	leucine-rich repeat-containing protein 4C	T: Signal transduction mechanisms K: Transcription M: Cell wall/membrane/envelope biogenesis	331 genes with GO:0016021: integral component of membrane 306 genes with GO:0016020: membrane
AAEL005802	1	8.3e-47	8.3e-47	Structural maintenance of chromosomes protein	O: Posttranslational modification, protein turnover, chaperones L: Replication, recombination and repair D: Cell cycle control, cell division, chromosome partitioning C: Energy production and conversion	1568 genes with GO:0005524: ATP binding 870 genes with GO:0003682: chromatin binding	015 genes with GO:0007064: mitotic sister chromatid cohesion	2482 genes with GO:0005634: nucleus 1724 genes with GO:0005694: chromosome
AAEL019639	1	1.41e-46	1.41e-46	Haem peroxidase	Q: Secondary metabolites biosynthesis, transport and catabolism T: Signal transduction mechanisms I: Lipid transport and metabolism	2241 genes with GO:0020037: heme binding 1108 genes with GO:0016491: oxidoreductase activity	2382 genes with GO:0055114: oxidation-reduction process 2239 genes with GO:0098869: cellular oxidant detoxification 2221 genes with GO:0006979: response to oxidative stress
AAEL018215	5	3.35e-45	1.22e-40	dedicator of cytokinesis protein 2	T: Signal transduction mechanisms P: Inorganic ion transport and metabolism Q: Secondary metabolites biosynthesis, transport and catabolism		885 genes with GO:0007264: small GTPase mediated signal transduction	1336 genes with GO:0005622: intracellular
AAEL020230	1	1.05e-44	1.05e-44	zinc finger CCCH domain-containing protein 13 isoform X1			4 genes with GO:0048104: establishment of body hair or bristle planar orientation	4 genes with GO:0016324: apical plasma membrane 4 genes with GO:0005927: muscle tendon junction
AAEL008617	6	3.72e-44	6.92e-41	Hairless				1 gene with GO:0016021: integral component of membrane 1 gene with GO:0016020: membrane
AAEL025294	1	9.22e-44	9.22e-44	otopetrin-1	T: Signal transduction mechanisms E: Amino acid transport and metabolism U: Intracellular trafficking, secretion, and vesicular transport			371 genes with GO:0016020: membrane 349 genes with GO:0016021: integral component of membrane
AAEL020340	1	2.75e-43	2.75e-43		K: Transcription T: Signal transduction mechanisms			3 genes with GO:0016021: integral component of membrane 3 genes with GO:0016020: membrane
AAEL004572	1	5.65e-43	5.65e-43	ligand-dependent nuclear receptor corepressor-like protein	L: Replication, recombination and repair K: Transcription			270 genes with GO:0005634: nucleus
AAEL013723	3	1.33e-42	1.57e-41	heterogeneous nuclear ribonucleoprotein L-like	J: Translation, ribosomal structure and biogenesis K: Transcription H: Coenzyme transport and metabolism	1008 genes with GO:0003676: nucleic acid binding	557 genes with GO:0006397: mRNA processing	740 genes with GO:0005634: nucleus
AAEL006208	1	1.46e-42	1.46e-42	DDB1- and CUL4-associated factor 15			97 genes with GO:0016567: protein ubiquitination
AAEL007483	1	1.96e-42	1.96e-42			5 genes with GO:0008061: chitin binding	5 genes with GO:0006030: chitin metabolic process	5 genes with GO:0005576: extracellular region
AAEL006817	1	2.59e-42	2.59e-42	achaete-scute homolog 1	T: Signal transduction mechanisms M: Cell wall/membrane/envelope biogenesis K: Transcription	196 genes with GO:0046983: protein dimerization activity	124 genes with GO:0005634: nucleus
AAEL019720	1	3.71028e-42	3.71028e-42					2 genes with GO:0016020: membrane 2 genes with GO:0016021: integral component of membrane
AAEL006191	1	4.53e-42	4.53e-42	rho GTPase-activating protein 39 isoform X1	J: Translation, ribosomal structure and biogenesis M: Cell wall/membrane/envelope biogenesis T: Signal transduction mechanisms			307 genes with GO:0005856: cytoskeleton
AAEL025250	1	6.31e-42	6.31e-42	Leucine-rich repeat	O: Posttranslational modification, protein turnover, chaperones K: Transcription X: Mobilome: prophages, transposons			45 genes with GO:0016021: integral component of membrane 45 genes with GO:0016020: membrane
AAEL019696	1	2.25e-41	2.25e-41	unconventional myosin-VIIb	T: Signal transduction mechanisms G: Carbohydrate transport and metabolism K: Transcription	658 genes with GO:0005524: ATP binding 429 genes with GO:0003774: motor activity 235 genes with GO:0003779: actin binding 223 genes with GO:0000166: nucleotide binding 148 genes with GO:0051015: actin filament binding		468 genes with GO:0016459: myosin complex 256 genes with GO:0005856: cytoskeleton
AAEL020614	2	3.76e-41	1.81e-40	endothelin-converting enzyme 1 isoform X1	O: Posttranslational modification, protein turnover, chaperones	19 genes with GO:0004222: metalloendopeptidase activity 18 genes with GO:0008237: metallopeptidase activity	20 genes with GO:0006508: proteolysis	13 genes with GO:0016021: integral component of membrane 13 genes with GO:0016020: membrane
AAEL023695	1	5.39e-41	5.39e-41	Zinc finger C2H2 superfamily	T: Signal transduction mechanisms K: Transcription J: Translation, ribosomal structure and biogenesis	41274 genes with GO:0003676: nucleic acid binding
AAEL007205	1	5.85e-41	5.85e-41			2 genes with GO:0043565: sequence-specific DNA binding 2 genes with GO:0046872: metal ion binding 2 genes with GO:0008270: zinc ion binding
AAEL006120	1	7.11e-41	7.11e-41	G protein-coupled receptor kinase	I: Lipid transport and metabolism T: Signal transduction mechanisms M: Cell wall/membrane/envelope biogenesis	1142 genes with GO:0005524: ATP binding 572 genes with GO:0016301: kinase activity 555 genes with GO:0000166: nucleotide binding 552 genes with GO:0016740: transferase activity	634 genes with GO:0006468: protein phosphorylation 572 genes with GO:0016310: phosphorylation
AAEL006197	1	8.75e-41	8.75e-41	zinc finger CCHC-type and RNA-binding motif-containing protein 1	J: Translation, ribosomal structure and biogenesis K: Transcription T: Signal transduction mechanisms	244 genes with GO:0003676: nucleic acid binding 235 genes with GO:0008270: zinc ion binding
AAEL011522	2	1.14e-40	2.78e-40	ras-related and estrogen-regulated growth inhibitor	X: Mobilome: prophages, transposons T: Signal transduction mechanisms	1011 genes with GO:0005525: GTP binding 659 genes with GO:0003924: GTPase activity 387 genes with GO:0000166: nucleotide binding		616 genes with GO:0016020: membrane
AAEL018306	1	3.48e-40	3.48e-40	calcium-activated potassium channel subunit alpha-1	P: Inorganic ion transport and metabolism T: Signal transduction mechanisms J: Translation, ribosomal structure and biogenesis	444 genes with GO:0005249: voltage-gated potassium channel activity 388 genes with GO:0005216: ion channel activity 355 genes with GO:0005267: potassium channel activity 348 genes with GO:0005244: voltage-gated ion channel activity	739 genes with GO:0006811: ion transport 388 genes with GO:0055085: transmembrane transport 348 genes with GO:0034765: regulation of ion transmembrane transport	1136 genes with GO:0016020: membrane 593 genes with GO:0016021: integral component of membrane 431 genes with GO:0008076: voltage-gated potassium channel complex
AAEL021538	1	4.24e-40	4.24e-40	Chloride channel accessory 1	M: Cell wall/membrane/envelope biogenesis E: Amino acid transport and metabolism X: Mobilome: prophages, transposons	153 genes with GO:0005229: intracellular calcium activated chloride channel activity	144 genes with GO:0006821: chloride transport 106 genes with GO:0034220: ion transmembrane transport	156 genes with GO:0016021: integral component of membrane 132 genes with GO:0016020: membrane
